# Supplementary material for: Host body size, not host population size, predicts genome-wide effective population size of parasites
Source: Evol Lett. 2023 Jun 5;7(4):285–92. doi: 10.1093/evlett/qrad026 (PMC10355176; doi:10.1093/evlett/qrad026)
Supplement: qrad026_suppl_Supplementary_Tables [file qrad026_suppl_supplementary_tables.zip]

Archive with 4 entries (4 files):
- Table_S2.docx
- __MACOSX/._Table_S2.docx
- Table_S1.docx
- __MACOSX/._Table_S1.docx
